# Supplementary material for: Oncogenic KRAS Requires Complete Loss of BAP1 Function for Development of Murine Intrahepatic Cholangiocarcinoma
Source: Cancers (Basel). 2021 Nov 15;13(22):5709. doi: 10.3390/cancers13225709 (PMC8616431; doi:10.3390/cancers13225709)
Supplement: Supplementary file 1 [file cancers-13-05709-s001.zip]

Archive with 1 entries (1 files):
- cancers-1413817-supplementary.pdf
